# Supplementary material for: Consistent metagenomic biomarker detection via robust PCA
Source: Biol Direct. 2017 Jan 31;12:4. doi: 10.1186/s13062-017-0175-4 (PMC5282705; doi:10.1186/s13062-017-0175-4)
Supplement: Additional file 1 — List of top 30 detected markers by the five biomarker detection algorithms over the canine IBD dataset. (XLSX 21 kb) [file 13062_2017_175_MOESM1_ESM.xlsx]

## Sheet: Sheet 1
1	Enriched in Helathy samples
0	Enriched in Diseased samples
RPCA							LEFSe							MetaStats							Entropy							BC
	Deected Markers	Mean of Halthy Samples	Mean of Diseased Samples	Absolute Difference	Fold Change			Deected Markers	Mean of Halthy Samples	Mean of Diseased Samples	Absolute Difference	Fold Change			Deected Markers	Mean of Halthy Samples	Mean of Diseased Samples	Absolute Difference	Fold Change			Deected Markers	Mean of Halthy Samples	Mean of Diseased Samples	Absolute Difference	Fold Change			Deected Markers	Mean of Halthy Samples	Mean of Diseased Samples	Absolute Difference	Fold Change
1	k__Bacteria; p__Firmicutes; c__Clostridia; o__Clostridiales; f__Clostridiaceae; g__Clostridium; s__'	1197.48	487.391	710.092	2.45692		0	'k__Bacteria; p__Firmicutes; c__Bacilli; o__Lactobacillales; f__Enterococcaceae; g__Enterococcus; s__Enterococcushaemoperoxidus'	17.3708	493.565	476.194	28.4135		0	'k__Bacteria; p__Firmicutes; c__Bacilli; o__Lactobacillales; f__Enterococcaceae; g__Melissococcus; s__Melissococcusplutonius'	0.011236	3.55072	3.53949	316.014		1	'k__Archaea; p__Euryarchaeota; c__Methanobacteria; o__Methanobacteriales; f__Methanobacteriaceae; g__Methanobrevibacter; s__'	0.0786517	0	0.0786517	#DIV/0!		0	'k__Bacteria; p__Bacteroidetes; c__Bacteroidia; o__Bacteroidales; f__Porphyromonadaceae; g__Porphyromonas; s__'	0	0.0144928	0.0144928	#DIV/0!
0	'k__Bacteria; p__Firmicutes; c__Bacilli; o__Lactobacillales; f__Streptococcaceae; g__Streptococcus; s__'	209.921	779.101	569.18	3.7114		0	'k__Bacteria; p__Actinobacteria; c__Actinobacteria; o__Coriobacteriales; f__Coriobacteriaceae; g__Collinsella; s__'	7.29213	9.31884	2.02671	1.27793		1	'k__Bacteria; p__Bacteroidetes; c__Bacteroidia; o__Bacteroidales; f__; g__; s__'	3.7191	0	3.7191	#DIV/0!		1	'k__Archaea; p__Crenarchaeota; c__Thaumarchaeota; o__Nitrososphaerales; f__Nitrososphaeraceae; g__CandidatusNitrososphaera; s__'	0.011236	0	0.011236	#DIV/0!		0	'k__Bacteria; p__Proteobacteria; c__Gammaproteobacteria; o__Pseudomonadales; f__Pseudomonadaceae; g__Pseudomonas; s__'	0	0.0144928	0.0144928	#DIV/0!
0	'k__Bacteria; p__Firmicutes; c__Bacilli; o__Lactobacillales; f__Enterococcaceae; g__Enterococcus; s__Enterococcushaemoperoxidus'	17.3708	493.565	476.194	28.4135		0	'k__Bacteria; p__Actinobacteria; c__Actinobacteria; o__Coriobacteriales; f__Coriobacteriaceae; g__Collinsella; s__'	118.809	152.957	34.1475	1.28742		0	'''k__Bacteria; p__Firmicutes; c__Clostridia; o__Clostridiales; f__Peptostreptococcaceae; g__Peptostreptococcus; s__Peptostreptococ...'' <Preview truncated at 128 characters>'	0.123596	3.69565	3.57206	29.9012		0	'k__Bacteria; p__Bacteroidetes; c__Bacteroidia; o__Bacteroidales; f__Porphyromonadaceae; g__Porphyromonas; s__'	0	0.0144928	0.0144928	#DIV/0!		0	'k__Bacteria; p__Proteobacteria; c__Gammaproteobacteria; o__Pasteurellales; f__Pasteurellaceae; g__; s__Pasteurellaaerogenes'	0	0	0	#DIV/0!
1	'k__Bacteria; p__Tenericutes; c__Erysipelotrichi; o__Erysipelotrichales; f__Erysipelotrichaceae; g__Catenibacterium; s__'	176.899	86.3188	90.58	2.04937		1	'k__Bacteria; p__Tenericutes; c__Erysipelotrichi; o__Erysipelotrichales; f__Erysipelotrichaceae; g__Catenibacterium; s__'	176.899	86.3188	90.58	2.04937		0	'''k__Bacteria; p__Tenericutes; c__Erysipelotrichi; o__Erysipelotrichales; f__Erysipelotrichaceae; g__Erysipelothrix; s__Erysipelot...'' <Preview truncated at 128 characters>'	0	2.95652	2.95652	#DIV/0!		1	'k__Bacteria; p__Cyanobacteria; c__Chloroplast; o__Chlorophyta; f__Trebouxiophyceae; g__; s__'	0.011236	0	0.011236	#DIV/0!		0	'k__Bacteria; p__Proteobacteria; c__Gammaproteobacteria; o__Pasteurellales; f__Pasteurellaceae; g__; s__'	0	0	0	#DIV/0!
1	'k__Bacteria; p__Firmicutes; c__Clostridia; o__Clostridiales; f__Lachnospiraceae; g__Blautia; s__Blautiaproducta'	190.831	156.87	33.9619	1.2165		1	'k__Bacteria; p__Tenericutes; c__Erysipelotrichi; o__Erysipelotrichales; f__Erysipelotrichaceae; g__Allobaculum; s__Allobaculumstercoricanis'	86.8315	23.4203	63.4112	3.70753		0	'k__Bacteria; p__Fusobacteria; c__Fusobacteria; o__Fusobacteriales; f__Fusobacteriaceae; g__Fusobacterium; s__'	0.0674157	3.10145	3.03403	46.0048		1	'k__Bacteria; p__Proteobacteria; c__Alphaproteobacteria; o__Rhizobiales; f__Bradyrhizobiaceae; g__; s__'	0.0224719	0	0.0224719	#DIV/0!		0	'k__Bacteria; p__Proteobacteria; c__Gammaproteobacteria; o__Enterobacteriales; f__Enterobacteriaceae; g__; s__'	0	0	0	#DIV/0!
0	'k__Bacteria; p__Proteobacteria; c__Gammaproteobacteria; o__Enterobacteriales; f__Enterobacteriaceae; g__Serratia; s__Serratiamarcescens'	56.427	230.971	174.544	4.09327		1	'k__Bacteria; p__Tenericutes; c__Erysipelotrichi; o__Erysipelotrichales; f__Erysipelotrichaceae; g__Clostridium; s__Clostridiumcocleatum'	33.5955	12.1014	21.4941	2.77616		0	'k__Bacteria; p__Firmicutes; c__Clostridia; o__Clostridiales; f__Eubacteriaceae; g__Eubacterium; s__Eubacteriumlimosum'	0.0786517	3.13043	3.05178	39.8012		1	'k__Bacteria; p__Proteobacteria; c__Alphaproteobacteria; o__Rhodobacterales; f__Rhodobacteraceae; g__Paracoccus; s__'	0.0224719	0	0.0224719	#DIV/0!		0	'k__Bacteria; p__Proteobacteria; c__Gammaproteobacteria; o__Enterobacteriales; f__Enterobacteriaceae; g__Sodalis; s__'	0	0	0	#DIV/0!
0	'k__Bacteria; p__Firmicutes; c__Clostridia; o__Clostridiales; f__Clostridiaceae; g__; s__'	33.1011	189.449	156.348	5.72335		0	'k__Bacteria; p__Firmicutes; c__Bacilli; o__Lactobacillales; f__Lactobacillaceae; g__Lactobacillus; s__Lactobacillusvaginalis'	2.92135	34.3188	31.3975	11.7476		0	'k__Bacteria; p__Tenericutes; c__Erysipelotrichi; o__Erysipelotrichales; f__Erysipelotrichaceae; g__Allobaculum; s__'	0	2.55072	2.55072	#DIV/0!		1	'k__Bacteria; p__Proteobacteria; c__Betaproteobacteria; o__Burkholderiales; f__Alcaligenaceae; g__Sutterella; s__'	0.011236	0	0.011236	#DIV/0!		0	'k__Bacteria; p__Proteobacteria; c__Gammaproteobacteria; o__Enterobacteriales; f__Enterobacteriaceae; g__; s__'	0	0.0289855	0.0289855	#DIV/0!
1	'k__Bacteria; p__Firmicutes; c__Clostridia; o__Clostridiales; f__Lachnospiraceae; g__Ruminococcus; s__Ruminococcusgnavus'	166.371	135.522	30.849	1.22763		1	'k__Bacteria; p__Firmicutes; c__Bacilli; o__Turicibacterales; f__Turicibacteraceae; g__; s__'	0.011236	0	0.011236	#DIV/0!		0	'k__Bacteria; p__Firmicutes; c__Bacilli; o__Lactobacillales; f__Streptococcaceae; g__Streptococcus; s__Streptococcusminor'	0.359551	3.57971	3.22016	9.95607		1	'k__Bacteria; p__Proteobacteria; c__Betaproteobacteria; o__Burkholderiales; f__Alcaligenaceae; g__Bordetella; s__'	0.011236	0	0.011236	#DIV/0!		0	'k__Bacteria; p__Proteobacteria; c__Gammaproteobacteria; o__Enterobacteriales; f__Enterobacteriaceae; g__; s__'	0	0.0289855	0.0289855	#DIV/0!
1	'k__Bacteria; p__Firmicutes; c__Clostridia; o__Clostridiales; f__Lachnospiraceae; g__Blautia; s__'	208.124	66.1739	141.95	3.1451		1	'k__Bacteria; p__Firmicutes; c__Bacilli; o__Turicibacterales; f__Turicibacteraceae; g__; s__'	26.4719	14.1449	12.327	1.87148		0	'k__Bacteria; p__Bacteroidetes; c__Bacteroidia; o__Bacteroidales; f__Bacteroidaceae; g__Bacteroides; s__Bacteroidesfragilis'	0.134831	2.95652	2.82169	21.9275		1	'k__Bacteria; p__Proteobacteria; c__Betaproteobacteria; o__Burkholderiales; f__; g__Aquabacterium; s__'	0.0224719	0	0.0224719	#DIV/0!		0	'k__Bacteria; p__Proteobacteria; c__Gammaproteobacteria; o__Enterobacteriales; f__Enterobacteriaceae; g__; s__'	0	0	0	#DIV/0!
1	'k__Bacteria; p__Tenericutes; c__Erysipelotrichi; o__Erysipelotrichales; f__Erysipelotrichaceae; g__; s__Eubacteriumbiforme'	131.82	54.913	76.9072	2.40053		0	'k__Bacteria; p__Tenericutes; c__Erysipelotrichi; o__Erysipelotrichales; f__Erysipelotrichaceae; g__; s__'	0.011236	1.01449	1.00326	90.2899		0	'k__Bacteria; p__Firmicutes; c__Bacilli; o__Lactobacillales; f__Lactobacillaceae; g__Lactobacillus; s__Lactobacillussaerimneri'	0	2.18841	2.18841	#DIV/0!		1	'k__Bacteria; p__Proteobacteria; c__Betaproteobacteria; o__Burkholderiales; f__Oxalobacteraceae; g__; s__'	0.0224719	0	0.0224719	#DIV/0!		0	'''k__Bacteria; p__Actinobacteria; c__Actinobacteria; o__Actinomycetales; f__Actinomycetaceae; g__Actinomyces; s__Actinomycesdentic...'' <Preview truncated at 128 characters>'	0	0	0	#DIV/0!
0	'k__Bacteria; p__Actinobacteria; c__Actinobacteria; o__Coriobacteriales; f__Coriobacteriaceae; g__Collinsella; s__'	118.809	152.957	34.1475	1.28742		1	'k__Bacteria; p__Tenericutes; c__Erysipelotrichi; o__Erysipelotrichales; f__Erysipelotrichaceae; g__; s__'	12.6629	1.28986	11.3731	9.81732		0	'k__Bacteria; p__Tenericutes; c__Erysipelotrichi; o__Erysipelotrichales; f__Erysipelotrichaceae; g__Allobaculum; s__'	0	2.13043	2.13043	#DIV/0!		1	'k__Bacteria; p__Proteobacteria; c__Betaproteobacteria; o__Burkholderiales; f__Oxalobacteraceae; g__Herbaspirillum; s__'	0.011236	0	0.011236	#DIV/0!		0	'k__Bacteria; p__Actinobacteria; c__Actinobacteria; o__Actinomycetales; f__Corynebacteriaceae; g__Corynebacterium; s__'	0	0.0724638	0.0724638	#DIV/0!
1	'k__Bacteria; p__Fusobacteria; c__Fusobacteria; o__Fusobacteriales; f__Fusobacteriaceae; g__Fusobacterium; s__'	126.169	27.1739	98.9946	4.643		1	'k__Bacteria; p__Bacteroidetes; c__Bacteroidia; o__Bacteroidales; f__Bacteroidaceae; g__Bacteroides; s__Bacteroidescoprocola'	11.5506	0.492754	11.0578	23.4408		0	'k__Bacteria; p__Actinobacteria; c__Actinobacteria; o__Bifidobacteriales; f__Bifidobacteriaceae; g__; s__'	0.685393	4.15942	3.47403	6.06866		0	'k__Bacteria; p__Proteobacteria; c__Gammaproteobacteria; o__Pseudomonadales; f__Pseudomonadaceae; g__Pseudomonas; s__'	0	0.0144928	0.0144928	#DIV/0!		0	'k__Bacteria; p__Actinobacteria; c__Actinobacteria; o__Actinomycetales; f__Corynebacteriaceae; g__Corynebacterium; s__'	0	0.0144928	0.0144928	#DIV/0!
0	'k__Bacteria; p__Firmicutes; c__Bacilli; o__Lactobacillales; f__Lactobacillaceae; g__Lactobacillus; s__'	7.35955	128.855	121.496	17.5086		1	'k__Bacteria; p__Bacteroidetes; c__Bacteroidia; o__Bacteroidales; f__Bacteroidaceae; g__Bacteroides; s__Bacteroidesplebeius'	11.0337	0.0869565	10.9468	126.888		1	'k__Bacteria; p__Firmicutes; c__Clostridia; o__Clostridiales; f__Lachnospiraceae; g__; s__'	4.23596	0.73913	3.49682	5.731		1	'k__Bacteria; p__Proteobacteria; c__Gammaproteobacteria; o__Enterobacteriales; f__Enterobacteriaceae; g__; s__'	0.011236	0	0.011236	#DIV/0!		0	'k__Bacteria; p__Actinobacteria; c__Actinobacteria; o__Actinomycetales; f__Nocardiaceae; g__Rhodococcus; s__Rhodococcusgloberulus'	0	0	0	#DIV/0!
1	'k__Bacteria; p__Firmicutes; c__Clostridia; o__Clostridiales; f__; g__; s__'	144.888	78.8986	65.9891	1.83638		1	'k__Bacteria; p__Firmicutes; c__Clostridia; o__Clostridiales; f__Clostridiaceae; g__Clostridium; s__Clostridiumhiranonis'	2.04494	0.811594	1.23335	2.51966		0	'k__Bacteria; p__Proteobacteria; c__Gammaproteobacteria; o__Enterobacteriales; f__Enterobacteriaceae; g__Klebsiella; s__'	0.292135	2.88406	2.59192	9.87235		0	'k__Bacteria; p__Proteobacteria; c__Gammaproteobacteria; o__Enterobacteriales; f__Enterobacteriaceae; g__; s__'	0	0.0289855	0.0289855	#DIV/0!		0	'k__Bacteria; p__Firmicutes; c__Clostridia; o__Clostridiales; f__Lachnospiraceae; g__Ruminococcus; s__'	0	0.0144928	0.0144928	#DIV/0!
1	'k__Bacteria; p__Firmicutes; c__Clostridia; o__Clostridiales; f__Veillonellaceae; g__Megamonas; s__'	115.551	4.36232	111.188	26.4883		1	'k__Bacteria; p__Firmicutes; c__Clostridia; o__Clostridiales; f__Clostridiaceae; g__Clostridium; s__Clostridiumhiranonis'	1.1573	0.405797	0.751506	2.85193		0	'k__Bacteria; p__Firmicutes; c__Bacilli; o__Lactobacillales; f__Lactobacillaceae; g__Lactobacillus; s__'	0.168539	2.36232	2.19378	14.0164		0	'k__Bacteria; p__Proteobacteria; c__Gammaproteobacteria; o__Enterobacteriales; f__Enterobacteriaceae; g__; s__'	0	0.0289855	0.0289855	#DIV/0!		0	'k__Bacteria; p__Firmicutes; c__Clostridia; o__Clostridiales; f__Clostridiaceae; g__Clostridium; s__Clostridiumirregulare'	0	0.0144928	0.0144928	#DIV/0!
1	'k__Bacteria; p__Firmicutes; c__Bacilli; o__Turicibacterales; f__Turicibacteraceae; g__Turicibacter; s__'	65.9775	42.8261	23.1514	1.54059		1	'k__Bacteria; p__Firmicutes; c__Clostridia; o__Clostridiales; f__Clostridiaceae; g__Clostridium; s__Clostridiumhiranonis'	7.01124	5.43478	1.57645	1.29007		1	'k__Bacteria; p__Firmicutes; c__Clostridia; o__Clostridiales; f__Lachnospiraceae; g__Epulopiscium; s__'	2.80899	0.26087	2.54812	10.7678		1	'''k__Bacteria; p__Proteobacteria; c__Deltaproteobacteria; o__Myxococcales; f__Nannocystaceae; g__Nannocystis; s__Nannocystisexeden...'' <Preview truncated at 128 characters>'	0.011236	0	0.011236	#DIV/0!		0	'k__Bacteria; p__Firmicutes; c__Bacilli; o__Bacillales; f__; g__; s__'	0	0.0724638	0.0724638	#DIV/0!
1	'k__Bacteria; p__Firmicutes; c__Clostridia; o__Clostridiales; f__Lachnospiraceae; g__; s__'	92.8427	84.971	7.87168	1.09264		0	'k__Bacteria; p__Firmicutes; c__Clostridia; o__Clostridiales; f__Clostridiaceae; g__Clostridium; s__Clostridiumperfringens'	0.280899	4.76812	4.48722	16.9745		1	'k__Bacteria; p__Firmicutes; c__Clostridia; o__Clostridiales; f__Veillonellaceae; g__; s__'	2.82022	0.246377	2.57385	11.4468		1	'k__Bacteria; p__Proteobacteria; c__Epsilonproteobacteria; o__Campylobacterales; f__Helicobacteraceae; g__Helicobacter; s__'	0.011236	0	0.011236	#DIV/0!		0	'k__Bacteria; p__Firmicutes; c__Bacilli; o__Bacillales; f__Bacillaceae; g__Anaerobacillus; s__'	0	0.0434783	0.0434783	#DIV/0!
1	'k__Bacteria; p__Firmicutes; c__Clostridia; o__Clostridiales; f__Lachnospiraceae; g__Blautia; s__'	95.5506	48.7391	46.8114	1.96045		0	'k__Bacteria; p__Firmicutes; c__Bacilli; o__Lactobacillales; f__Enterococcaceae; g__Enterococcus; s__Enterococcuscecorum'	0.011236	17.3043	17.2931	1540.09		0	'''k__Bacteria; p__Proteobacteria; c__Gammaproteobacteria; o__Pseudomonadales; f__Moraxellaceae; g__Acinetobacter; s__Acinetobacter...'' <Preview truncated at 128 characters>'	0.0449438	1.94203	1.89709	43.2101		1	'''k__Bacteria; p__Proteobacteria; c__Epsilonproteobacteria; o__Campylobacterales; f__Helicobacteraceae; g__Helicobacter; s__Helico...'' <Preview truncated at 128 characters>'	0.011236	0	0.011236	#DIV/0!		0	'k__Bacteria; p__Firmicutes; c__Bacilli; o__Bacillales; f__Bacillaceae; g__Bacillus; s__'	0	0.0144928	0.0144928	#DIV/0!
0	'k__Bacteria; p__Firmicutes; c__Clostridia; o__Clostridiales; f__; g__; s__'	45.191	64.7536	19.5626	1.43289		0	'k__Bacteria; p__Firmicutes; c__Bacilli; o__Lactobacillales; f__Lactobacillaceae; g__Lactobacillus; s__Lactobacillussalivarius'	0.123596	20.0725	19.9489	162.404		1	'k__Bacteria; p__Proteobacteria; c__Epsilonproteobacteria; o__Campylobacterales; f__Helicobacteraceae; g__; s__'	1.98876	0.0144928	1.97427	137.225		1	'k__Bacteria; p__Actinobacteria; c__Actinobacteria; o__Coriobacteriales; f__Coriobacteriaceae; g__Atopobium; s__'	0.011236	0	0.011236	#DIV/0!		0	'k__Bacteria; p__Firmicutes; c__Bacilli; o__Lactobacillales; f__Lactobacillaceae; g__Lactobacillus; s__Lactobacilluscrispatus'	0	0.0869565	0.0869565	#DIV/0!
1	'k__Bacteria; p__Firmicutes; c__Clostridia; o__Clostridiales; f__Lachnospiraceae; g__; s__'	69.1011	24.2029	44.8982	2.85508		1	'k__Bacteria; p__Fusobacteria; c__Fusobacteria; o__Fusobacteriales; f__Fusobacteriaceae; g__J2-29; s__'	14.0112	2.86957	11.1417	4.8827		0	'k__Bacteria; p__Firmicutes; c__Clostridia; o__Clostridiales; f__Veillonellaceae; g__Veillonella; s__'	0	1.72464	1.72464	#DIV/0!		1	'k__Bacteria; p__Actinobacteria; c__Actinobacteria; o__Actinomycetales; f__Geodermatophilaceae; g__Geodermatophilus; s__'	0.0337079	0	0.0337079	#DIV/0!		0	'k__Bacteria; p__Firmicutes; c__Bacilli; o__Lactobacillales; f__Lactobacillaceae; g__Lactobacillus; s__'	0	0.144928	0.144928	#DIV/0!
1	'k__Bacteria; p__Tenericutes; c__Erysipelotrichi; o__Erysipelotrichales; f__Erysipelotrichaceae; g__Allobaculum; s__Allobaculumstercoricanis'	86.8315	23.4203	63.4112	3.70753		1	'k__Bacteria; p__Fusobacteria; c__Fusobacteria; o__Fusobacteriales; f__Fusobacteriaceae; g__J2-29; s__'	7.88764	1.73913	6.14851	4.53539		0	'''k__Bacteria; p__Proteobacteria; c__Deltaproteobacteria; o__Desulfovibrionales; f__Desulfovibrionaceae; g__Bilophila; s__Bilophil...'' <Preview truncated at 128 characters>'	0.011236	1.66667	1.65543	148.333		1	'k__Bacteria; p__Actinobacteria; c__Actinobacteria; o__Actinomycetales; f__Nakamurellaceae; g__; s__'	0.011236	0	0.011236	#DIV/0!		0	'k__Bacteria; p__Firmicutes; c__Bacilli; o__Lactobacillales; f__Lactobacillaceae; g__Lactobacillus; s__'	0	0.0144928	0.0144928	#DIV/0!
1	'k__Bacteria; p__Firmicutes; c__Clostridia; o__Clostridiales; f__Ruminococcaceae; g__Faecalibacterium; s__Faecalibacteriumprausnitzii'	78.2022	8.55072	69.6515	9.14569		1	'k__Bacteria; p__Firmicutes; c__Clostridia; o__Clostridiales; f__Lachnospiraceae; g__Ruminococcus; s__Ruminococcustorques'	7.13483	1.56522	5.56961	4.55836		1	'k__Bacteria; p__Firmicutes; c__Clostridia; o__Clostridiales; f__Lachnospiraceae; g__Clostridium; s__'	4.22472	0.884058	3.34066	4.77878		1	'''k__Bacteria; p__Actinobacteria; c__Actinobacteria; o__Actinomycetales; f__Pseudonocardiaceae; g__Thermobispora; s__Thermobispora...'' <Preview truncated at 128 characters>'	0.011236	0	0.011236	#DIV/0!		0	'k__Bacteria; p__Firmicutes; c__Bacilli; o__Lactobacillales; f__Carnobacteriaceae; g__Trichococcus; s__'	0	0.057971	0.057971	#DIV/0!
1	'k__Bacteria; p__Tenericutes; c__Erysipelotrichi; o__Erysipelotrichales; f__Erysipelotrichaceae; g__Clostridium; s__'	59.6292	15.1739	44.4553	3.92972		0	'k__Bacteria; p__Firmicutes; c__Bacilli; o__Lactobacillales; f__Lactobacillaceae; g__Lactobacillus; s__Lactobacillushelveticus'	0	8.26087	8.26087	#DIV/0!		1	'k__Bacteria; p__Firmicutes; c__Clostridia; o__Clostridiales; f__Lachnospiraceae; g__Coprococcus; s__'	2.10112	0.0869565	2.01417	24.1629		1	'k__Bacteria; p__Actinobacteria; c__Actinobacteria; o__Actinomycetales; f__Cellulomonadaceae; g__Cellulomonas; s__'	0.0224719	0	0.0224719	#DIV/0!		0	'k__Bacteria; p__Firmicutes; c__Bacilli; o__Lactobacillales; f__Streptococcaceae; g__Streptococcus; s__Streptococcuspluranimalium'	0	0.0289855	0.0289855	#DIV/0!
0	'k__Bacteria; p__Firmicutes; c__Clostridia; o__Clostridiales; f__Clostridiaceae; g__Clostridium; s__'	20.9888	52.0725	31.0837	2.48097		0	'k__Bacteria; p__Actinobacteria; c__Actinobacteria; o__Bifidobacteriales; f__Bifidobacteriaceae; g__Bifidobacterium; s__Bifidobacteriumadolescentis'	0.325843	8.30435	7.97851	25.4858		0	'k__Bacteria; p__Firmicutes; c__Bacilli; o__Lactobacillales; f__Enterococcaceae; g__Vagococcus; s__'	0.0561798	1.78261	1.72643	31.7304		1	'k__Bacteria; p__Actinobacteria; c__Actinobacteria; o__Actinomycetales; f__Cellulomonadaceae; g__Oerskovia; s__'	0.11236	0	0.11236	#DIV/0!		0	'k__Bacteria; p__Firmicutes; c__Clostridia; o__Clostridiales; f__Clostridiaceae; g__Clostridium; s__'	0	0.231884	0.231884	#DIV/0!
0	'k__Bacteria; p__Firmicutes; c__Clostridia; o__Clostridiales; f__Lachnospiraceae; g__; s__'	40.191	44.913	4.72203	1.11749		1	'k__Bacteria; p__Tenericutes; c__Erysipelotrichi; o__Erysipelotrichales; f__Erysipelotrichaceae; g__; s__Eubacteriumdolichum'	2.64045	2.52174	0.11871	1.04707		1	'k__Bacteria; p__Fusobacteria; c__Fusobacteria; o__Fusobacteriales; f__Fusobacteriaceae; g__Fusobacterium; s__'	4.04494	0.927536	3.11741	4.36096		1	'k__Bacteria; p__Actinobacteria; c__Actinobacteria; o__Actinomycetales; f__Actinomycetaceae; g__Actinomyces; s__'	0.011236	0	0.011236	#DIV/0!		0	'k__Bacteria; p__Firmicutes; c__Clostridia; o__Clostridiales; f__Clostridiaceae; g__Clostridium; s__'	0	0.0144928	0.0144928	#DIV/0!
1	'k__Bacteria; p__Bacteroidetes; c__Bacteroidia; o__Bacteroidales; f__Prevotellaceae; g__Prevotella; s__'	53	6.3913	46.6087	8.29252		0	'k__Bacteria; p__Tenericutes; c__Erysipelotrichi; o__Erysipelotrichales; f__Erysipelotrichaceae; g__; s__Clostridiuminnocuum'	0.0898876	9.55072	9.46084	106.252		0	'k__Bacteria; p__Firmicutes; c__Bacilli; o__Lactobacillales; f__Enterococcaceae; g__; s__'	0.0449438	1.72464	1.67969	38.3732		1	'k__Bacteria; p__Actinobacteria; c__Actinobacteria; o__Actinomycetales; f__Kineosporiaceae; g__; s__'	0.011236	0	0.011236	#DIV/0!		0	'k__Bacteria; p__Firmicutes; c__Clostridia; o__Clostridiales; f__Clostridiaceae; g__Clostridium; s__'	0	0.0144928	0.0144928	#DIV/0!
1	'k__Bacteria; p__Firmicutes; c__Clostridia; o__Clostridiales; f__Clostridiaceae; g__Clostridium; s__'	31.6629	25.1739	6.48901	1.25777		0	'k__Bacteria; p__Proteobacteria; c__Gammaproteobacteria; o__Enterobacteriales; f__Enterobacteriaceae; g__Morganella; s__'	0	8.18841	8.18841	#DIV/0!		1	'k__Bacteria; p__Bacteroidetes; c__Bacteroidia; o__Bacteroidales; f__Prevotellaceae; g__Prevotella; s__'	2.91011	0.449275	2.46084	6.47735		1	'''k__Bacteria; p__Actinobacteria; c__Actinobacteria; o__Actinomycetales; f__Propionibacteriaceae; g__Propionibacterium; s__Propion...'' <Preview truncated at 128 characters>'	0.011236	0	0.011236	#DIV/0!		0	'k__Bacteria; p__Proteobacteria; c__Epsilonproteobacteria; o__Campylobacterales; f__Helicobacteraceae; g__Helicobacter; s__'	0	0	0	#DIV/0!
0	'k__Bacteria; p__Firmicutes; c__Clostridia; o__Clostridiales; f__Clostridiaceae; g__; s__'	19.0674	33.4203	14.3529	1.75274		0	'k__Bacteria; p__Actinobacteria; c__Actinobacteria; o__Bifidobacteriales; f__Bifidobacteriaceae; g__Bifidobacterium; s__'	0.011236	0.478261	0.467025	42.5652		0	'k__Bacteria; p__Firmicutes; c__Bacilli; o__Lactobacillales; f__Lactobacillaceae; g__Lactobacillus; s__Lactobacillussatsumensis'	0.123596	1.85507	1.73148	15.0092		1	'k__Bacteria; p__Actinobacteria; c__Actinobacteria; o__Actinomycetales; f__Nocardioidaceae; g__Nocardioides; s__'	0.0224719	0	0.0224719	#DIV/0!		0	'k__Bacteria; p__Proteobacteria; c__Gammaproteobacteria; o__Legionellales; f__Coxiellaceae; g__Rickettsiella; s__'	0	0.0144928	0.0144928	#DIV/0!
1	'k__Bacteria; p__Firmicutes; c__Clostridia; o__Clostridiales; f__Lachnospiraceae; g__; s__'	34.1798	27.4638	6.71601	1.24454		0	'k__Bacteria; p__Actinobacteria; c__Actinobacteria; o__Bifidobacteriales; f__Bifidobacteriaceae; g__Bifidobacterium; s__'	0	5.36232	5.36232	#DIV/0!		1	'k__Bacteria; p__Firmicutes; c__Clostridia; o__Clostridiales; f__Ruminococcaceae; g__; s__'	2.04494	0.15942	1.88552	12.8274		0	'k__Bacteria; p__Actinobacteria; c__Actinobacteria; o__Actinomycetales; f__Corynebacteriaceae; g__Corynebacterium; s__'	0	0.0724638	0.0724638	#DIV/0!		0	'k__Bacteria; p__Firmicutes; c__Clostridia; o__Clostridiales; f__ClostridialesFamilyXIII.IncertaeSedis; g__; s__'	0	0.0144928	0.0144928	#DIV/0!
1	'k__Bacteria; p__Firmicutes; c__Clostridia; o__Clostridiales; f__Ruminococcaceae; g__; s__'	24.9438	12.3768	12.567	2.01537		1	'k__Bacteria; p__Tenericutes; c__Erysipelotrichi; o__Erysipelotrichales; f__Erysipelotrichaceae; g__Clostridium; s__Clostridiumspiroforme'	2.74157	1.26087	1.4807	2.17435		1	'k__Bacteria; p__Firmicutes; c__Clostridia; o__Clostridiales; f__; g__; s__'	3.02247	0.521739	2.50073	5.79307		0	'k__Bacteria; p__Actinobacteria; c__Actinobacteria; o__Actinomycetales; f__Corynebacteriaceae; g__Corynebacterium; s__'	0	0.0144928	0.0144928	#DIV/0!		0	'k__Bacteria; p__Proteobacteria; c__Gammaproteobacteria; o__Thiotrichales; f__Thiotrichaceae; g__Thiothrix; s__'	0	0	0	#DIV/0!
