# Supplementary material for: Consistent metagenomic biomarker detection via robust PCA
Source: Biol Direct. 2017 Jan 31;12:4. doi: 10.1186/s13062-017-0175-4 (PMC5282705; doi:10.1186/s13062-017-0175-4)
Supplement: Additional file 2 — List of top 10 detected markers by the five biomarker detection algorithms over the mouse model of UC dataset. (XLSX 14 kb) [file 13062_2017_175_MOESM2_ESM.xlsx]

## Sheet: Sheet 1
1	Enriched in Helathy samples
0	Enriched in Diseased samples
RPCA							LEFSe							MetaStats							Entropy							BC
	Deected Markers	Mean of Halthy Samples	Mean of Diseased Samples	Absolute Difference	Fold Change			Deected Markers	Mean of Halthy Samples	Mean of Diseased Samples	Absolute Difference	Fold Change			Deected Markers	Mean of Halthy Samples	Mean of Diseased Samples	Absolute Difference	Fold Change			Deected Markers	Mean of Halthy Samples	Mean of Diseased Samples	Absolute Difference	Fold Change			Deected Markers	Mean of Halthy Samples	Mean of Diseased Samples	Absolute Difference	Fold Change
1	Bacteria;Actinobacteria;Actinobacteria;Bifidobacteriales;Bifidobacteriaceae;Bifidobacterium'	12.0967	0.217773	11.8789	55.547		1	Bacteria;Actinobacteria;Actinobacteria;Bifidobacteriales;Bifidobacteriaceae;Bifidobacterium'	12.0967	0.217773	11.8789	55.547		0	Bacteria;Actinobacteria;Actinobacteria;Actinomycetales;Nocardioidaceae;Nocardioides'	0	0.00348068	0.00348068	#DIV/0!		0	Bacteria;Actinobacteria;Actinobacteria;Actinomycetales;Microbacteriaceae;Leucobacter'	0	0.00112499	0.00112499	#DIV/0!		0	Archaea;Crenarchaeota;Thermoprotei;Thermoproteales;Thermoproteaceae;Caldivirga'	0	0	0	#DIV/0!
1	Bacteria;Bacteroidetes;Bacteroidia;Bacteroidales;Bacteroidaceae;Bacteroides'	9.13299	5.04984	4.08315	1.80857		0	Bacteria;Proteobacteria;Epsilonproteobacteria;Campylobacterales;Helicobacteraceae;Helicobacter'	2.2456	2.43444	0.188831	1.08409		0	Bacteria;Proteobacteria;Gammaproteobacteria;Thiotrichales;Thiotrichaceae;Thiothrix'	0	0.0024108	0.0024108	#DIV/0!		0	Bacteria;Actinobacteria;Actinobacteria;Actinomycetales;Nocardioidaceae;Nocardioides'	0	0.00348068	0.00348068	#DIV/0!		0	Archaea;Euryarchaeota;Methanopyri;Methanopyrales;Methanopyraceae;Methanopyrus'	0	0	0	#DIV/0!
1	Bacteria;Firmicutes;Bacilli;Lactobacillales;Lactobacillaceae;Lactobacillus'	4.29313	3.1792	1.11393	1.35038		1	Bacteria;Bacteroidetes;Bacteroidia;Bacteroidales;Porphyromonadaceae;Barnesiella'	5.76696	1.42359	4.34336	4.05099		1	Bacteria;Actinobacteria;Actinobacteria;Bifidobacteriales;Bifidobacteriaceae;Alloscardovia'	0.0106425	0	0.0106425	#DIV/0!		1	Bacteria;Actinobacteria;Actinobacteria;Bifidobacteriales;Bifidobacteriaceae;Alloscardovia'	0.0106425	0	0.0106425	#DIV/0!		0	Bacteria;Actinobacteria;Actinobacteria;Acidimicrobiales;Acidimicrobiaceae;Ferrimicrobium'	0	0	0	#DIV/0!
1	Bacteria;Bacteroidetes;Bacteroidia;Bacteroidales;Porphyromonadaceae;Barnesiella'	5.76696	1.42359	4.34336	4.05099		1	Bacteria;Deferribacteres;Deferribacteres;Deferribacterales;Deferribacteraceae;Mucispirillum'	2.08893	1.95974	0.12919	1.06592		1	Bacteria;Actinobacteria;Actinobacteria;Bifidobacteriales;Bifidobacteriaceae;Bifidobacterium'	12.0967	0.217773	11.8789	55.547		1	Bacteria;Actinobacteria;Actinobacteria;Bifidobacteriales;Bifidobacteriaceae;Gardnerella'	0.0011383	0	0.0011383	#DIV/0!		0	Bacteria;Actinobacteria;Actinobacteria;Actinomycetales;Microbacteriaceae;Curtobacterium'	0	0	0	#DIV/0!
0	Bacteria;Bacteroidetes;Bacteroidia;Bacteroidales;Rikenellaceae;Alistipes'	1.23588	1.7663	0.530418	1.42918		0	Bacteria;Bacteroidetes;Bacteroidia;Bacteroidales;Rikenellaceae;Alistipes'	1.23588	1.7663	0.530418	1.42918		0	Bacteria;Firmicutes;Bacilli;Lactobacillales;Streptococcaceae;Streptococcus'	0.0827719	0.223922	0.141151	2.7053		0	Bacteria;Actinobacteria;Actinobacteria;Coriobacteriales;Coriobacteriaceae;Adlercreutzia'	0	0.00091659	0.00091659	#DIV/0!		0	Bacteria;Actinobacteria;Actinobacteria;Actinomycetales;Microbacteriaceae;Frigoribacterium'	0	0	0	#DIV/0!
1	Bacteria;Deferribacteres;Deferribacteres;Deferribacterales;Deferribacteraceae;Mucispirillum'	2.08893	1.95974	0.12919	1.06592		0	Bacteria;Firmicutes;Clostridia;Clostridiales;Ruminococcaceae;Oscillibacter'	0.650834	1.07918	0.428351	1.65816		1	Bacteria;Firmicutes;Clostridia;Clostridiales;Lachnospiraceae;Roseburia'	0.181846	0	0.181846	#DIV/0!		0	Bacteria;Bacteroidetes;Bacteroidia;Bacteroidales;Porphyromonadaceae;Butyricimonas'	0	0.0220777	0.0220777	#DIV/0!		0	Bacteria;Actinobacteria;Actinobacteria;Actinomycetales;Microbacteriaceae;Microbacterium'	0	0	0	#DIV/0!
0	Bacteria;Proteobacteria;Epsilonproteobacteria;Campylobacterales;Helicobacteraceae;Helicobacter'	2.2456	2.43444	0.188831	1.08409		0	Bacteria;Firmicutes;Clostridia;Clostridiales;Ruminococcaceae;Butyricicoccus'	0.176527	0.255827	0.0792993	1.44922		0	Bacteria;Proteobacteria;Deltaproteobacteria;Desulfovibrionales;Desulfovibrionaceae;Desulfovibrio'	0.113395	0.151093	0.037698	1.33245		0	Bacteria;Bacteroidetes;Bacteroidia;Bacteroidales;Prevotellaceae;Paraprevotella'	0	0.0011024	0.0011024	#DIV/0!		0	Bacteria;Actinobacteria;Actinobacteria;Actinomycetales;Micrococcaceae;Sinomonas'	0	0	0	#DIV/0!
0	Bacteria;Firmicutes;Clostridia;Clostridiales;Ruminococcaceae;Oscillibacter'	0.650834	1.07918	0.428351	1.65816		0	Bacteria;Firmicutes;Bacilli;Lactobacillales;Streptococcaceae;Streptococcus'	0.0827719	0.223922	0.141151	2.7053		0	Bacteria;Actinobacteria;Actinobacteria;Coriobacteriales;Coriobacteriaceae;Asaccharobacter'	0.0309538	0.126775	0.0958215	4.09563		0	Bacteria;Firmicutes;Bacilli;Bacillales;Bacillaceae;Lysinibacillus'	0	0.00181378	0.00181378	#DIV/0!		1	Bacteria;Actinobacteria;Actinobacteria;Bifidobacteriales;Bifidobacteriaceae;Alloscardovia'	0.0106425	0	0.0106425	#DIV/0!
0	Bacteria;Proteobacteria;Gammaproteobacteria;Enterobacteriales;Enterobacteriaceae;Escherichia/Shigella'	0.018997	0.16433	0.145333	8.65029		0	Bacteria;Proteobacteria;Deltaproteobacteria;Desulfovibrionales;Desulfovibrionaceae;Desulfovibrio'	0.113395	0.151093	0.037698	1.33245		0	Bacteria;Firmicutes;Clostridia;Clostridiales;Lachnospiraceae;Coprococcus'	0	0.00600453	0.00600453	#DIV/0!		0	Bacteria;Firmicutes;Bacilli;Lactobacillales;Streptococcaceae;Lactococcus'	0	0.00113479	0.00113479	#DIV/0!		1	Bacteria;Actinobacteria;Actinobacteria;Bifidobacteriales;Bifidobacteriaceae;Gardnerella'	0.0011383	0	0.0011383	#DIV/0!
0	Bacteria;Firmicutes;Bacilli;Lactobacillales;Streptococcaceae;Streptococcus'	0.0827719	0.223922	0.141151	2.7053		0	Bacteria;Proteobacteria;Gammaproteobacteria;Enterobacteriales;Enterobacteriaceae;Escherichia/Shigella'	0.018997	0.16433	0.145333	8.65029		0	Bacteria;Firmicutes;Clostridia;Clostridiales;Ruminococcaceae;Anaerotruncus'	0.0492675	0.0830815	0.033814	1.68634		0	Bacteria;Firmicutes;Clostridia;Clostridiales;Lachnospiraceae;Coprococcus'	0	0.00600453	0.00600453	#DIV/0!		0	Bacteria;Actinobacteria;Actinobacteria;Bifidobacteriales;Bifidobacteriaceae;Parascardovia'	0	0	0	#DIV/0!
